# Supplementary material for: Trends of Mental Disorders and Treatment Continuity Predictors of New Patients in the Paediatric Psychiatry Clinic of a University Hospital
Source: Int J Environ Res Public Health. 2021 Sep 12;18(18):9613. doi: 10.3390/ijerph18189613 (PMC8464688; doi:10.3390/ijerph18189613)
Supplement: Supplementary file 1 [file ijerph-18-09613-s001.zip]

Archive with 1 entries (1 files):
- ijerph-1329582-supplementary.pdf
